# Supplementary material for: Epstein-Barr virus activates F-box protein FBXO2 to limit viral infectivity by targeting glycoprotein B for degradation
Source: PLoS Pathog. 2018 Jul 27;14(7):e1007208. doi: 10.1371/journal.ppat.1007208 (PMC6082576; doi:10.1371/journal.ppat.1007208)
Supplement: S1 Table — (XLSX) [file ppat.1007208.s001.xlsx]

## Sheet: Protein Groups
Accession	Description	Score	Coverage	# Proteins	# Unique Peptides	# Peptides	# PSMs	Area	# AAs	MW [kDa]	calc. pI
57864582	hornerin [Homo sapiens]	61.21	3.23	2	2	2	2		2850	282.228	10.0376
58530842	desmoplakin isoform II [Homo sapiens]	36.44	0.84	2	2	2	2	616983	2272	259.957	6.96143
53829368	neuralized-like protein 4 isoform 2 [Homo sapiens]	0	3.14	2	1	1	1	3.54701e+06	1560	166.617	5.8208
21361331	carbamoyl-phosphate synthase [ammonia], mitochondrial isoform b precursor [Homo sapiens]	48.38	1.73	2	1	1	1	3.86016e+06	1500	164.835	6.7417
148536853	coatomer subunit alpha isoform 2 [Homo sapiens]	48.6695	3.02	2	3	3	3	810817	1224	138.258	7.66455
38202257	neutral alpha-glucosidase AB isoform 2 precursor [Homo sapiens]	381.434	26.8	5	19	19	27	2.2678e+07	944	106.807	6.13818
4758032	coatomer subunit beta' [Homo sapiens]	0	1.99	1	2	2	2	1.65598e+06	906	102.422	5.2749
11559929	coatomer subunit gamma-1 [Homo sapiens]	0	1.95	1	1	1	1	1.00731e+06	874	97.6555	5.46533
109134349	coatomer subunit gamma-2 [Homo sapiens]	29.25	1.26	1	1	1	1		871	97.5596	5.80811
150378447	E3 ubiquitin-protein ligase ZNRF3 isoform 2 [Homo sapiens]	0	4.07	2	1	1	1		836	89.8512	7.04932
6005942	transitional endoplasmic reticulum ATPase [Homo sapiens]	49.24	2.11	1	1	1	1	1.10979e+06	806	89.2657	5.26221
116256333	neprilysin [Homo sapiens]	47.25	4.8	1	2	2	4	2447737	750	85.4599	5.73193
45269137	mitofusin-1 [Homo sapiens]	0	0.94	2	1	1	1	421344	741	84.1062	6.32861
15149476	arginine--tRNA ligase, cytoplasmic [Homo sapiens]	0	5	1	1	1	2	4.75429e+07	660	75.3309	6.68311
24234688	stress-70 protein, mitochondrial precursor [Homo sapiens]	295.515	15.61	1	8	8	12	7.40885e+06	679	73.6348	6.16357
21071001	E3 ubiquitin-protein ligase AMFR [Homo sapiens]	0	1.24	1	1	1	1	599299	643	72.9488	6.39209
16507237	78 kDa glucose-regulated protein precursor [Homo sapiens]	1285.48	46.94	1	26	28	71	5.3586e+07	654	72.2884	5.16064
5729877	heat shock cognate 71 kDa protein isoform 1 [Homo sapiens]	989.793	37.93	3	23	26	59	4.73921e+07	646	70.8542	5.51611
40807443	protein regulator of cytokinesis 1 isoform 2 [Homo sapiens]	68.4599	12.21	3	7	7	8	1.8309e+06	606	70.2049	6.68311
167466173	heat shock 70 kDa protein 1A/1B [Homo sapiens]	1083.83	33.07	1	20	22	58	5.1572e+07	641	70.009	5.65576
59850812	uromodulin precursor [Homo sapiens]	454.256	10.16	1	6	6	23	6.71445e+06	640	69.7144	5.23682
4502027	serum albumin preproprotein [Homo sapiens]	81.2963	3.94	1	2	2	5	6.16146e+06	609	69.3215	6.27783
4506675	dolichyl-diphosphooligosaccharide--protein glycosyltransferase subunit 1 precursor [Homo sapiens]	57.93	1.98	1	1	1	1	1600341	607	68.5268	6.37939
66933005	calnexin precursor [Homo sapiens]	260.964	15.71	1	8	8	14	8.32622e+06	592	67.5259	4.60205
119395750	keratin, type II cytoskeletal 1 [Homo sapiens]	1802.62	42.24	6	24	29	73	1.27016e+08	644	65.999	8.11865
19920317	cytoskeleton-associated protein 4 [Homo sapiens]	0	4.49	1	2	2	2	495230	602	65.9827	5.92236
47132620	keratin, type II cytoskeletal 2 epidermal [Homo sapiens]	699.637	35.05	5	14	21	41	9.08782e+07	639	65.3932	8.00146
5031875	lamin isoform C [Homo sapiens]	31.87	1.57	4	1	1	1	2.30124e+06	572	65.0956	6.84424
109148552	keratin, type II cytoskeletal 3 [Homo sapiens]	42.6631	7.64	2	1	4	6	8.73071e+06	628	64.3776	6.48096
394025725	very long-chain specific acyl-CoA dehydrogenase, mitochondrial isoform 4 [Homo sapiens]	42.59	1.9	4	1	1	1	1.08831e+06	579	62.5422	7.25439
119395754	keratin, type II cytoskeletal 5 [Homo sapiens]	125.394	10.68	3	3	7	10	1.79153e+07	590	62.34	7.73779
55956899	keratin, type I cytoskeletal 9 [Homo sapiens]	795.015	39.81	1	19	20	42	4.24385e+07	623	62.0268	5.23682
194018511	keratin, type II cytoskeletal 1b [Homo sapiens]	90.1708	5.19	2	1	4	5	7.81851e+07	578	61.8635	5.98584
119703753	keratin, type II cytoskeletal 6B [Homo sapiens]	746.838	17.55	3	3	9	31	2.18395e+07	564	60.0303	8.00146
378925636	ubiquitin carboxyl-terminal hydrolase 17-like protein 13 [Homo sapiens]	41.42	2.83	2	1	1	1	4.18695e+06	530	59.6557	7.97217
48255891	glucosidase 2 subunit beta isoform 2 precursor [Homo sapiens]	200.293	20.57	2	11	11	15	1.70126e+07	525	59.1407	4.42432
217272851	prolyl 4-hydroxylase subunit alpha-1 isoform 3 precursor [Homo sapiens]	37.03	5.23	3	2	2	2	965027	516	58.921	6.02393
195972866	keratin, type I cytoskeletal 10 [Homo sapiens]	1017.91	30.82	7	15	18	39	4.97874e+07	584	58.7656	5.21143
5031873	protein ERGIC-53 precursor [Homo sapiens]	0	1.57	1	1	1	1	971892	510	57.513	6.771
20070125	protein disulfide-isomerase precursor [Homo sapiens]	34.51	5.31	1	2	2	2	2.12695e+06	508	57.0807	4.86865
21361657	protein disulfide-isomerase A3 precursor [Homo sapiens]	37.92	2.18	1	1	1	1	1.29841e+06	505	56.7468	6.354
32189394	ATP synthase subunit beta, mitochondrial precursor [Homo sapiens]	43.1379	4.73	1	2	2	2	1.01635e+06	529	56.5246	5.40186
331999954	keratin, type II cytoskeletal 4 [Homo sapiens]	97.7634	10.38	6	1	4	6	1.22904e+07	520	56.1093	6.60986
270265876	tripartite motif-containing protein 72 [Homo sapiens]	0	2.94	1	1	1	1	3.41602e+07	477	52.697	6.48096
15431310	keratin, type I cytoskeletal 14 [Homo sapiens]	326.044	17.16	8	3	9	20	4.1852e+07	472	51.5894	5.16064
24430192	keratin, type I cytoskeletal 16 [Homo sapiens]	348.114	23.68	7	5	11	22	4.1852e+07	473	51.2362	5.04639
226246665	keratin, type II cytoskeletal 72 isoform 2 [Homo sapiens]	60.3931	4.48	6	1	3	4	7.98384e+06	469	51.0918	6.45557
34147630	elongation factor Tu, mitochondrial precursor [Homo sapiens]	0	4.18	1	1	1	1	2.1879e+06	455	49.8433	7.60596
5174735	tubulin beta-4B chain [Homo sapiens]	309.332	39.33	6	4	14	23	8.77373e+06	445	49.799	4.89404
29788785	tubulin beta chain [Homo sapiens]	416.307	35.36	3	3	13	25	9.92837e+06	444	49.639	4.89404
40217833	G-protein coupled receptor family C group 5 member C isoform b precursor [Homo sapiens]	42.39	8.17	2	1	1	2	2.29674e+06	453	49.3563	8.42627
21361144	26S protease regulatory subunit 6A [Homo sapiens]	35.1	3.87	1	1	1	1	938550	439	49.1725	5.23682
24430151	26S protease regulatory subunit 4 [Homo sapiens]	0	4.77	4	2	2	2	958309	440	49.1537	6.21436
393715095	tubulin alpha-1A chain isoform 2 [Homo sapiens]	201.147	26.2	10	7	7	13	1.44324e+07	416	46.2678	5.08447
208431795	dynactin subunit 4 isoform c [Homo sapiens]	0	2.73	3	1	1	1	783140	403	45.7274	7.59131
4504511	dnaJ homolog subfamily A member 1 [Homo sapiens]	47.86	3.27	1	1	1	1	1.07489e+06	397	44.8395	7.07861
4506889	dual specificity mitogen-activated protein kinase kinase 4 [Homo sapiens]	0	10.03	1	1	1	1		399	44.2594	8.07471
387527974	dynactin subunit 2 isoform 3 [Homo sapiens]	61.1136	5.99	3	2	2	2	1.2824e+06	401	44.2039	5.21143
5031569	alpha-centractin [Homo sapiens]	66.06	12.5	2	2	2	2	1.86911e+06	376	42.5869	6.63916
227908867	protein arginine N-methyltransferase 6 [Homo sapiens]	48.97	2.13	1	1	1	1	1.44196e+06	375	41.9111	5.43994
316659409	actin, cytoplasmic 2 [Homo sapiens]	34.87	6.93	10	2	2	2	1.04721e+06	375	41.7658	5.47803
339882741	HLA class I histocompatibility antigen, Cw-1 alpha chain precursor [Homo sapiens]	49.17	10.38	6	2	2	2	752774	366	40.6849	5.87158
63477962	delta-type opioid receptor [Homo sapiens]	0	10.75	1	1	1	1		372	40.342	8.92432
47132595	phosphate carrier protein, mitochondrial isoform b precursor [Homo sapiens]	52.93	3.32	2	1	1	2	9.05209e+06	361	39.9326	9.36377
73760401	thymopoietin isoform gamma [Homo sapiens]	33.82	3.77	3	1	1	1	714032	345	38.7143	9.15869
16418467	leucine-rich alpha-2-glycoprotein precursor [Homo sapiens]	30.72	2.88	1	1	1	1	795562	347	38.1541	6.94678
6005721	erlin-2 isoform 1 [Homo sapiens]	66.71	3.54	2	1	1	1	990221	339	37.8155	5.61768
50233864	olfactory receptor 2L8 [Homo sapiens]	0	8.65	2	1	1	4		312	35.4203	8.55811
23397570	PI-PLC X domain-containing protein 2 isoform b [Homo sapiens]	34.72	2.63	2	1	1	2	3.39641e+06	304	34.7442	9.62744
50593008	protein lifeguard 3 [Homo sapiens]	0	9.65	1	1	1	1		311	34.5846	7.72314
15812198	F-box only protein 2 [Homo sapiens]	206.079	28.04	1	7	7	19	5.92746e+07	296	33.3068	4.37354
156071462	ADP/ATP translocase 3 [Homo sapiens]	108.234	18.46	3	2	5	7	1.17195e+07	298	32.8452	9.74463
156071459	ADP/ATP translocase 2 [Homo sapiens]	71.8616	14.09	2	1	4	6	1.17195e+07	298	32.8312	9.68604
4507879	voltage-dependent anion-selective channel protein 1 [Homo sapiens]	38.63	3.89	1	1	1	1	1.47903e+06	283	30.7536	8.54346
4505773	prohibitin [Homo sapiens]	37.26	3.68	1	1	1	1	662410	272	29.7859	5.75732
4506725	40S ribosomal protein S4, X isoform X isoform [Homo sapiens]	44.19	3.42	1	1	1	1	1.48019e+06	263	29.5791	10.1548
4557553	emerin [Homo sapiens]	108.378	17.32	1	4	4	5	2.84334e+06	254	28.9759	5.50342
23110944	proteasome subunit alpha type-6 [Homo sapiens]	72.5	5.28	1	1	1	1	1.10386e+06	246	27.3818	6.75635
4885495	dnaJ homolog subfamily B member 6 isoform b [Homo sapiens]	31.75	4.56	2	1	1	1	774420	241	26.8831	7.54736
13129092	transmembrane protein 109 precursor [Homo sapiens]	28.28	4.94	1	1	1	1	4.54154e+06	243	26.1936	10.4771
308193325	trypsin-3 isoform 4 preproprotein [Homo sapiens]	77.32	5.42	4	1	1	2	6.07377e+07	240	25.8777	5.8335
11024714	polyubiquitin-B precursor [Homo sapiens]	89.5845	61.57	4	4	4	7	1.33361e+07	229	25.7458	7.43018
380837121	vesicle-trafficking protein SEC22b precursor [Homo sapiens]	33.89	4.65	1	1	1	1	504268	215	24.7248	8.51416
4757834	BAG family molecular chaperone regulator 2 [Homo sapiens]	79.87	9.48	1	2	2	2	2.48718e+06	211	23.7572	6.69775
4758950	peptidyl-prolyl cis-trans isomerase B precursor [Homo sapiens]	63.27	6.02	1	1	1	1	2.18735e+06	216	23.7275	9.40771
68303565	proteasome subunit alpha type-7-like isoform 3 [Homo sapiens]	0	6.6	4	1	1	1	460205	212	23.6875	9.11475
22538465	proteasome subunit beta type-3 [Homo sapiens]	33.56	7.8	1	1	1	1	685237	205	22.9335	6.55127
32189392	peroxiredoxin-2 [Homo sapiens]	30.18	5.56	2	1	1	1	1.34015e+06	198	21.8782	5.97314
25777713	S-phase kinase-associated protein 1 isoform b [Homo sapiens]	348.876	33.74	2	5	5	13	1.99828e+07	163	18.6462	4.53857
18104948	60S ribosomal protein L21 [Homo sapiens]	40.4	9.38	1	1	1	1	642581	160	18.5531	10.4917
11968182	40S ribosomal protein S18 [Homo sapiens]	190.897	44.08	1	8	8	14	1.55903e+07	152	17.7079	10.9897
4506691	40S ribosomal protein S16 [Homo sapiens]	28.89	4.79	1	1	1	1	553022	146	16.435	10.2134
123702038	keratin-associated protein 5-9 [Homo sapiens]	0	17.16	1	1	1	2		169	16.2623	7.86963
4504349	hemoglobin subunit beta [Homo sapiens]	235.076	51.02	5	6	6	10	7.712e+06	147	15.9883	7.28369
310832382	V-type proton ATPase 16 kDa proteolipid subunit [Homo sapiens]	179.072	23.23	1	2	2	4	3.58778e+06	155	15.7255	8.44092
4504345	hemoglobin subunit alpha [Homo sapiens]	46.9964	10.56	1	1	1	2	2.17757e+06	142	15.2479	8.67529
397139373	PREDICTED: putative mitochondrial import inner membrane translocase subunit Tim23B isoform 1 [Homo sapiens]	40.62	14.41	3	1	1	1	548181	118	12.255	8.00146
22749499	transmembrane protein 256 precursor [Homo sapiens]	15.15	24.78	1	1	1	1	1.69572e+06	113	11.7341	8.93896
16751921	dermcidin preproprotein [Homo sapiens]	47.63	10	1	1	1	1	4.30186e+06	110	11.2768	6.53662
209915556	G1/S-specific cyclin-D3 isoform 4 [Homo sapiens]	0	46.88	1	1	1	1		96	9.7297	4.58936
41406069	histone H2A.V isoform 4 [Homo sapiens]	49.63	13.64	17	1	1	2	2.70456e+06	66	6.88774	11.063

## Sheet: EBV Protein Groups
Accession	Description	Score	Coverage	# Proteins	# Unique Peptides	# Peptides	# PSMs	Area	# AAs	MW [kDa]	calc. pI
557368315	BALF4 [Human herpesvirus 4]	14750.6	63.59	1	66	66	659	4.04082e+09	857	95.5633	8.20654
557368311	LF1 [Human herpesvirus 4]	15.9	1.92	1	1	1	1	2.01525e+08	469	50.5166	7.34229
557368314	BALF5 [Human herpesvirus 4]	14.13	0.69	1	1	1	1	3.25308e+07	1015	113.332	7.37158
557368254	BPLF1 [Human herpesvirus 4]	0	0.22	1	1	1	1	3.81842e+06	3147	337.372	5.85889
