# Supplementary material for: Epstein-Barr virus activates F-box protein FBXO2 to limit viral infectivity by targeting glycoprotein B for degradation
Source: PLoS Pathog. 2018 Jul 27;14(7):e1007208. doi: 10.1371/journal.ppat.1007208 (PMC6082576; doi:10.1371/journal.ppat.1007208)
Supplement: S2 Table — (CSV) [file ppat.1007208.s002.csv]

Protein Group	Protein ID	Accession	-10lgP	Coverage (%)	Coverage (%) CNE2	Area CNE2	#Peptides	#Unique	#Spec CNE2	PTM	Avg. Mass	Description
1	3	P03188|GB_EBVB9	371.96	49	49	5.68E+06	78	78	431	Oxidation (M); Deamidation (NQ); Pyro-glu from Q; Pyro-glu from E	95639	Envelope glycoprotein B OS=Epstein-Barr virus (strain B95-8) GN=gB PE=1 SV=1
2	25	Q13085|ACACA_HUMAN	371.03	46	46	6.33E+05	86	85	208	Oxidation (M); Deamidation (NQ); Acetylation (Protein N-term); Pyro-glu from Q	265551	Acetyl-CoA carboxylase 1 OS=Homo sapiens GN=ACACA PE=1 SV=2
3	1	P04264|K2C1_HUMAN	318.14	51	51	3.26E+05	41	29	123	Oxidation (M); Deamidation (NQ); Pyro-glu from Q	66039	Keratin type II cytoskeletal 1 OS=Homo sapiens GN=KRT1 PE=1 SV=6
4	78	P11498|PYC_HUMAN	302.39	52	52	4.22E+05	42	42	117	Oxidation (M); Deamidation (NQ); Pyro-glu from Q	129634	Pyruvate carboxylase mitochondrial OS=Homo sapiens GN=PC PE=1 SV=2
5	8	P35527|K1C9_HUMAN	296.42	59	59	3.27E+05	27	27	90	Oxidation (M); Deamidation (NQ); Pyro-glu from Q	62064	Keratin type I cytoskeletal 9 OS=Homo sapiens GN=KRT9 PE=1 SV=3
6	4	P11021|GRP78_HUMAN	292.02	51	51	2.36E+05	34	32	85	Oxidation (M); Deamidation (NQ)	72333	78 kDa glucose-regulated protein OS=Homo sapiens GN=HSPA5 PE=1 SV=2
7	9	P13645|K1C10_HUMAN	279.09	42	42	2.86E+05	29	19	84	Oxidation (M); Deamidation (NQ); Pyro-glu from Q	58827	Keratin type I cytoskeletal 10 OS=Homo sapiens GN=KRT10 PE=1 SV=6
12	3730	Q9HCC0|MCCB_HUMAN	240.38	43	43	8.57E+04	19	19	42	Oxidation (M); Deamidation (NQ); Pyro-glu from Q; Pyro-glu from E	61333	Methylcrotonoyl-CoA carboxylase beta chain mitochondrial OS=Homo sapiens GN=MCCC2 PE=1 SV=1
10	11	P11142|HSP7C_HUMAN	235.95	30	30	1.08E+05	19	14	50	Oxidation (M); Pyro-glu from E	70898	Heat shock cognate 71 kDa protein OS=Homo sapiens GN=HSPA8 PE=1 SV=1
13	13	P0DMV9|HS71B_HUMAN	232.35	32	32	2.92E+04	16	9	39	Oxidation (M); Deamidation (NQ)	70052	Heat shock 70 kDa protein 1B OS=Homo sapiens GN=HSPA1B PE=1 SV=1
13	12	P0DMV8|HS71A_HUMAN	232.35	32	32	2.92E+04	16	9	39	Oxidation (M); Deamidation (NQ)	70052	Heat shock 70 kDa protein 1A OS=Homo sapiens GN=HSPA1A PE=1 SV=1
11	3729	P05165|PCCA_HUMAN	227.71	34	34	8.47E+04	20	19	42	Oxidation (M); Deamidation (NQ)	80059	Propionyl-CoA carboxylase alpha chain mitochondrial OS=Homo sapiens GN=PCCA PE=1 SV=4
15	3731	P05166|PCCB_HUMAN	206.77	35	35	7.84E+04	15	15	31	Oxidation (M)	58216	Propionyl-CoA carboxylase beta chain mitochondrial OS=Homo sapiens GN=PCCB PE=1 SV=3
30	32	Q9UK22|FBX2_HUMAN	181.89	45	45	8.61E+04	9	9	17	Oxidation (M)	33328	F-box only protein 2 OS=Homo sapiens GN=FBXO2 PE=1 SV=2
22	3732	Q96RQ3|MCCA_HUMAN	181.35	26	26	3.82E+04	13	12	23	Oxidation (M); Deamidation (NQ); Pyro-glu from Q	80473	Methylcrotonoyl-CoA carboxylase subunit alpha mitochondrial OS=Homo sapiens GN=MCCC1 PE=1 SV=3
26	15	P02533|K1C14_HUMAN	178.41	33	33	8.55E+03	13	4	22	Oxidation (M); Deamidation (NQ)	51562	Keratin type I cytoskeletal 14 OS=Homo sapiens GN=KRT14 PE=1 SV=4
23	23	P02538|K2C6A_HUMAN	177.47	25	25	4.75E+02	14	1	23	Deamidation (NQ); Pyro-glu from Q	60045	Keratin type II cytoskeletal 6A OS=Homo sapiens GN=KRT6A PE=1 SV=3
17	16	P13647|K2C5_HUMAN	174.46	21	21	7.96E+03	13	1	28	Oxidation (M); Deamidation (NQ); Pyro-glu from Q	62378	Keratin type II cytoskeletal 5 OS=Homo sapiens GN=KRT5 PE=1 SV=3
32	19	P08779|K1C16_HUMAN	165.46	22	22	4.64E+03	10	3	16	Oxidation (M); Pyro-glu from Q	51268	Keratin type I cytoskeletal 16 OS=Homo sapiens GN=KRT16 PE=1 SV=4
40	3733	P07437|TBB5_HUMAN	139.16	22	22	4.25E+02	7	1	12	Oxidation (M)	49671	Tubulin beta chain OS=Homo sapiens GN=TUBB PE=1 SV=2
41	3734	P68371|TBB4B_HUMAN	137.71	22	22	4.68E+02	7	1	12	Oxidation (M)	49831	Tubulin beta-4B chain OS=Homo sapiens GN=TUBB4B PE=1 SV=1
47	3736	Q9BQE3|TBA1C_HUMAN	137.21	17	17	1.25E+04	6	6	9	Pyro-glu from Q	49895	Tubulin alpha-1C chain OS=Homo sapiens GN=TUBA1C PE=1 SV=1
47	3737	P68363|TBA1B_HUMAN	137.21	17	17	1.25E+04	6	6	9	Pyro-glu from Q	50152	Tubulin alpha-1B chain OS=Homo sapiens GN=TUBA1B PE=1 SV=1
47	3738	Q71U36|TBA1A_HUMAN	137.21	17	17	1.25E+04	6	6	9	Pyro-glu from Q	50136	Tubulin alpha-1A chain OS=Homo sapiens GN=TUBA1A PE=1 SV=1
48	44	P62269|RS18_HUMAN	135.77	32	32	2.34E+04	6	6	9	Acetylation (Protein N-term)	17719	40S ribosomal protein S18 OS=Homo sapiens GN=RPS18 PE=1 SV=3
35	83	P12035|K2C3_HUMAN	132.79	11	11	1.25E+03	8	1	14	Oxidation (M)	64417	Keratin type II cytoskeletal 3 OS=Homo sapiens GN=KRT3 PE=1 SV=3
67	81	P63208|SKP1_HUMAN	127.83	17	17	9.13E+03	4	4	5		18658	S-phase kinase-associated protein 1 OS=Homo sapiens GN=SKP1 PE=1 SV=2
57	51	P62277|RS13_HUMAN	121.77	32	32	6.59E+03	5	5	7		17222	40S ribosomal protein S13 OS=Homo sapiens GN=RPS13 PE=1 SV=2
65	131	P38646|GRP75_HUMAN	116.43	10	10	5.66E+03	5	5	5	Oxidation (M); Pyro-glu from Q	73681	Stress-70 protein mitochondrial OS=Homo sapiens GN=HSPA9 PE=1 SV=2
51	3744	Q99878|H2A1J_HUMAN	114.95	30	30	7.57E+03	3	3	7		13936	Histone H2A type 1-J OS=Homo sapiens GN=HIST1H2AJ PE=1 SV=3
51	3745	Q96KK5|H2A1H_HUMAN	114.95	30	30	7.57E+03	3	3	7		13906	Histone H2A type 1-H OS=Homo sapiens GN=HIST1H2AH PE=1 SV=3
51	3746	Q16777|H2A2C_HUMAN	114.95	30	30	7.57E+03	3	3	7		13988	Histone H2A type 2-C OS=Homo sapiens GN=HIST2H2AC PE=1 SV=4
51	152	Q9BTM1|H2AJ_HUMAN	114.95	30	30	7.57E+03	3	3	7		14019	Histone H2A.J OS=Homo sapiens GN=H2AFJ PE=1 SV=1
51	3747	P20671|H2A1D_HUMAN	114.95	30	30	7.57E+03	3	3	7		14107	Histone H2A type 1-D OS=Homo sapiens GN=HIST1H2AD PE=1 SV=2
51	3748	P0C0S8|H2A1_HUMAN	114.95	30	30	7.57E+03	3	3	7		14091	Histone H2A type 1 OS=Homo sapiens GN=HIST1H2AG PE=1 SV=2
51	3749	Q6FI13|H2A2A_HUMAN	114.95	30	30	7.57E+03	3	3	7		14095	Histone H2A type 2-A OS=Homo sapiens GN=HIST2H2AA3 PE=1 SV=3
62	62	P81605|DCD_HUMAN	107.78	41	41	1.54E+04	5	5	6		11284	Dermcidin OS=Homo sapiens GN=DCD PE=1 SV=2
52	108	P60709|ACTB_HUMAN	102.61	16	16	1.04E+04	5	4	8	Oxidation (M); Pyro-glu from Q	41737	Actin cytoplasmic 1 OS=Homo sapiens GN=ACTB PE=1 SV=1
52	109	P63261|ACTG_HUMAN	102.61	16	16	1.04E+04	5	4	8	Oxidation (M); Pyro-glu from Q	41793	Actin cytoplasmic 2 OS=Homo sapiens GN=ACTG1 PE=1 SV=1
36	121	P05787|K2C8_HUMAN	99.36	6	6	1.53E+03	4	2	13		53704	Keratin type II cytoskeletal 8 OS=Homo sapiens GN=KRT8 PE=1 SV=7
46	88	Q7Z794|K2C1B_HUMAN	96.56	5	5	9.36E+02	3	1	8		61901	Keratin type II cytoskeletal 1b OS=Homo sapiens GN=KRT77 PE=2 SV=3
59	3743	P62805|H4_HUMAN	95.29	29	29	1.44E+04	3	3	6		11367	Histone H4 OS=Homo sapiens GN=HIST1H4A PE=1 SV=2
53	3761	Q16778|H2B2E_HUMAN	87.66	19	19	1.59E+04	2	2	8	Oxidation (M)	13920	Histone H2B type 2-E OS=Homo sapiens GN=HIST2H2BE PE=1 SV=3
53	138	Q99877|H2B1N_HUMAN	87.66	19	19	1.59E+04	2	2	8	Oxidation (M)	13922	Histone H2B type 1-N OS=Homo sapiens GN=HIST1H2BN PE=1 SV=3
53	3762	P23527|H2B1O_HUMAN	87.66	19	19	1.59E+04	2	2	8	Oxidation (M)	13906	Histone H2B type 1-O OS=Homo sapiens GN=HIST1H2BO PE=1 SV=3
53	3763	Q8N257|H2B3B_HUMAN	87.66	19	19	1.59E+04	2	2	8	Oxidation (M)	13908	Histone H2B type 3-B OS=Homo sapiens GN=HIST3H2BB PE=1 SV=3
53	145	Q99880|H2B1L_HUMAN	87.66	19	19	1.59E+04	2	2	8	Oxidation (M)	13952	Histone H2B type 1-L OS=Homo sapiens GN=HIST1H2BL PE=1 SV=3
53	137	Q93079|H2B1H_HUMAN	87.66	19	19	1.59E+04	2	2	8	Oxidation (M)	13892	Histone H2B type 1-H OS=Homo sapiens GN=HIST1H2BH PE=1 SV=3
53	139	P62807|H2B1C_HUMAN	87.66	19	19	1.59E+04	2	2	8	Oxidation (M)	13906	Histone H2B type 1-C/E/F/G/I OS=Homo sapiens GN=HIST1H2BC PE=1 SV=4
53	140	O60814|H2B1K_HUMAN	87.66	19	19	1.59E+04	2	2	8	Oxidation (M)	13890	Histone H2B type 1-K OS=Homo sapiens GN=HIST1H2BK PE=1 SV=3
53	141	Q5QNW6|H2B2F_HUMAN	87.66	19	19	1.59E+04	2	2	8	Oxidation (M)	13920	Histone H2B type 2-F OS=Homo sapiens GN=HIST2H2BF PE=1 SV=3
53	142	Q99879|H2B1M_HUMAN	87.66	19	19	1.59E+04	2	2	8	Oxidation (M)	13989	Histone H2B type 1-M OS=Homo sapiens GN=HIST1H2BM PE=1 SV=3
53	143	P58876|H2B1D_HUMAN	87.66	19	19	1.59E+04	2	2	8	Oxidation (M)	13936	Histone H2B type 1-D OS=Homo sapiens GN=HIST1H2BD PE=1 SV=2
53	144	P57053|H2BFS_HUMAN	87.66	19	19	1.59E+04	2	2	8	Oxidation (M)	13944	Histone H2B type F-S OS=Homo sapiens GN=H2BFS PE=1 SV=2
53	3764	P33778|H2B1B_HUMAN	87.66	19	19	1.59E+04	2	2	8	Oxidation (M)	13950	Histone H2B type 1-B OS=Homo sapiens GN=HIST1H2BB PE=1 SV=2
53	3765	P06899|H2B1J_HUMAN	87.66	19	19	1.59E+04	2	2	8	Oxidation (M)	13904	Histone H2B type 1-J OS=Homo sapiens GN=HIST1H2BJ PE=1 SV=3
69	197	P05783|K1C18_HUMAN	86.6	10	10	2.96E+03	4	3	4	Pyro-glu from Q	48058	Keratin type I cytoskeletal 18 OS=Homo sapiens GN=KRT18 PE=1 SV=2
66	65	P62987|RL40_HUMAN	81.2	24	24	1.66E+04	3	3	5		14728	Ubiquitin-60S ribosomal protein L40 OS=Homo sapiens GN=UBA52 PE=1 SV=2
66	66	P62979|RS27A_HUMAN	81.2	20	20	1.66E+04	3	3	5		17965	Ubiquitin-40S ribosomal protein S27a OS=Homo sapiens GN=RPS27A PE=1 SV=2
66	67	P0CG47|UBB_HUMAN	81.2	14	14	1.66E+04	3	3	5		25762	Polyubiquitin-B OS=Homo sapiens GN=UBB PE=1 SV=1
66	68	P0CG48|UBC_HUMAN	81.2	5	5	1.66E+04	3	3	5		77039	Polyubiquitin-C OS=Homo sapiens GN=UBC PE=1 SV=3
64	31	P14314|GLU2B_HUMAN	74.55	5	5	1.02E+04	3	2	5	Oxidation (M)	59426	Glucosidase 2 subunit beta OS=Homo sapiens GN=PRKCSH PE=1 SV=2
87	115	P05141|ADT2_HUMAN	64.67	7	7	0.00E+00	2	1	3		32852	ADP/ATP translocase 2 OS=Homo sapiens GN=SLC25A5 PE=1 SV=7
70	3752	P25705|ATPA_HUMAN	64.57	8	8	2.97E+03	4	4	4		59751	ATP synthase subunit alpha mitochondrial OS=Homo sapiens GN=ATP5A1 PE=1 SV=1
98	3770	P0CG39|POTEJ_HUMAN	61.22	2	2	2.19E+03	2	1	2	Pyro-glu from Q	117390	POTE ankyrin domain family member J OS=Homo sapiens GN=POTEJ PE=3 SV=1
98	3771	A5A3E0|POTEF_HUMAN	61.22	2	2	2.19E+03	2	1	2	Pyro-glu from Q	121444	POTE ankyrin domain family member F OS=Homo sapiens GN=POTEF PE=1 SV=2
98	3772	Q6S8J3|POTEE_HUMAN	61.22	2	2	2.19E+03	2	1	2	Pyro-glu from Q	121363	POTE ankyrin domain family member E OS=Homo sapiens GN=POTEE PE=2 SV=3
98	3773	P0CG38|POTEI_HUMAN	61.22	2	2	2.19E+03	2	1	2	Pyro-glu from Q	121282	POTE ankyrin domain family member I OS=Homo sapiens GN=POTEI PE=3 SV=1
98	1191	Q9BYX7|ACTBM_HUMAN	61.22	6	6	2.19E+03	2	1	2	Pyro-glu from Q	42016	Putative beta-actin-like protein 3 OS=Homo sapiens GN=POTEKP PE=5 SV=1
104	3760	Q06830|PRDX1_HUMAN	59.26	11	11	2.52E+03	2	2	2		22110	Peroxiredoxin-1 OS=Homo sapiens GN=PRDX1 PE=1 SV=1
235	39	Q14697|GANAB_HUMAN	55.23	2	2	1.33E+03	1	1	1		106874	Neutral alpha-glucosidase AB OS=Homo sapiens GN=GANAB PE=1 SV=3
179	3775	P62750|RL23A_HUMAN	54.17	8	8	1.45E+03	1	1	1		17695	60S ribosomal protein L23a OS=Homo sapiens GN=RPL23A PE=1 SV=1
182	156	P20930|FILA_HUMAN	54.1	1	1	1.04E+03	1	1	1	Pyro-glu from Q	435180	Filaggrin OS=Homo sapiens GN=FLG PE=1 SV=3
71	114	P12236|ADT3_HUMAN	50.56	7	7	1.37E+03	2	1	4		32866	ADP/ATP translocase 3 OS=Homo sapiens GN=SLC25A6 PE=1 SV=4
54	148	Q86TJ2|TAD2B_HUMAN	49.45	4	4	8.27E+04	2	2	6		48470	Transcriptional adapter 2-beta OS=Homo sapiens GN=TADA2B PE=1 SV=2
238	124	P62701|RS4X_HUMAN	47.26	3	3	2.98E+03	1	1	1		29598	40S ribosomal protein S4 X isoform OS=Homo sapiens GN=RPS4X PE=1 SV=2
239	3785	P60900|PSA6_HUMAN	45.35	5	5	2.25E+02	1	1	1		27399	Proteasome subunit alpha type-6 OS=Homo sapiens GN=PSMA6 PE=1 SV=1
78	3766	Q8N1N4|K2C78_HUMAN	45.03	6	6	0.00E+00	3	1	3	Deamidation (NQ)	56866	Keratin type II cytoskeletal 78 OS=Homo sapiens GN=KRT78 PE=2 SV=2
88	127	Q99456|K1C12_HUMAN	44.9	3	3	2.52E+03	2	1	3		53511	Keratin type I cytoskeletal 12 OS=Homo sapiens GN=KRT12 PE=1 SV=1
149	3786	Q9Y2G8|DJC16_HUMAN	43.38	2	2	3.95E+03	1	1	1		90591	DnaJ homolog subfamily C member 16 OS=Homo sapiens GN=DNAJC16 PE=2 SV=3
105	182	Q07021|C1QBP_HUMAN	42.76	4	4	9.17E+02	1	1	2		31362	Complement component 1 Q subcomponent-binding protein mitochondrial OS=Homo sapiens GN=C1QBP PE=1 SV=1
240	169	P62841|RS15_HUMAN	41.85	8	8	4.58E+01	1	1	1		17040	40S ribosomal protein S15 OS=Homo sapiens GN=RPS15 PE=1 SV=2
241	116	P06702|S10A9_HUMAN	41.8	11	11	0.00E+00	1	1	1		13242	Protein S100-A9 OS=Homo sapiens GN=S100A9 PE=1 SV=1
99	3779	P13489|RINI_HUMAN	41.62	2	2	3.45E+03	1	1	2		49974	Ribonuclease inhibitor OS=Homo sapiens GN=RNH1 PE=1 SV=2
148	3778	P46776|RL27A_HUMAN	40.22	7	7	6.91E+02	1	1	1		16561	60S ribosomal protein L27a OS=Homo sapiens GN=RPL27A PE=1 SV=2
180	161	Q92598|HS105_HUMAN	39.31	2	2	9.64E+02	1	1	1		96865	Heat shock protein 105 kDa OS=Homo sapiens GN=HSPH1 PE=1 SV=1
44	130	Q8WZ42|TITIN_HUMAN	39.04	0	0	2.63E+04	1	1	10		3815922	Titin OS=Homo sapiens GN=TTN PE=1 SV=4
242	3790	P68431|H31_HUMAN	36.8	8	8	1.96E+03	1	1	1		15404	Histone H3.1 OS=Homo sapiens GN=HIST1H3A PE=1 SV=2
242	3791	P84243|H33_HUMAN	36.8	8	8	1.96E+03	1	1	1		15328	Histone H3.3 OS=Homo sapiens GN=H3F3A PE=1 SV=2
242	3792	Q71DI3|H32_HUMAN	36.8	8	8	1.96E+03	1	1	1		15388	Histone H3.2 OS=Homo sapiens GN=HIST2H3A PE=1 SV=3
242	3793	Q16695|H31T_HUMAN	36.8	8	8	1.96E+03	1	1	1		15508	Histone H3.1t OS=Homo sapiens GN=HIST3H3 PE=1 SV=3
126	134	Q5D862|FILA2_HUMAN	35.75	0	0	1.18E+03	1	1	1		248072	Filaggrin-2 OS=Homo sapiens GN=FLG2 PE=1 SV=1
181	2535	Q99567|NUP88_HUMAN	34.82	1	1	1.01E+03	1	1	1		83542	Nuclear pore complex protein Nup88 OS=Homo sapiens GN=NUP88 PE=1 SV=2
93	94	Q7RTS7|K2C74_HUMAN	34.37	4	4	1.84E+03	2	1	2		57865	Keratin type II cytoskeletal 74 OS=Homo sapiens GN=KRT74 PE=1 SV=2
55	203	P78312|F193A_HUMAN	32.03	1	1	6.16E+04	1	1	7	Deamidation (NQ)	139988	Protein FAM193A OS=Homo sapiens GN=FAM193A PE=1 SV=2
244	3796	Q96P63|SPB12_HUMAN	31.32	2	2	1.05E+03	1	1	1		46276	Serpin B12 OS=Homo sapiens GN=SERPINB12 PE=1 SV=1
147	3769	P53621|COPA_HUMAN	30.12	1	1	5.46E+02	1	1	1		138345	Coatomer subunit alpha OS=Homo sapiens GN=COPA PE=1 SV=2
37	226	P21439|MDR3_HUMAN	28.95	1	1	8.38E+05	1	1	12	Pyro-glu from Q	141523	Phosphatidylcholine translocator ABCB4 OS=Homo sapiens GN=ABCB4 PE=1 SV=2
245	3799	P42677|RS27_HUMAN	27.41	13	13	3.10E+02	1	1	1		9461	40S ribosomal protein S27 OS=Homo sapiens GN=RPS27 PE=1 SV=3
94	2290	Q15751|HERC1_HUMAN	26.74	0	0	4.18E+03	2	2	2		532234	Probable E3 ubiquitin-protein ligase HERC1 OS=Homo sapiens GN=HERC1 PE=1 SV=2
75	187	Q8NF91|SYNE1_HUMAN	26.74	0	0	4.42E+03	1	1	2	Deamidation (NQ)	1011108	Nesprin-1 OS=Homo sapiens GN=SYNE1 PE=1 SV=4
89	321	Q5TZA2|CROCC_HUMAN	25.84	1	1	3.25E+03	2	1	2	Deamidation (NQ)	228521	Rootletin OS=Homo sapiens GN=CROCC PE=1 SV=1
183	311	P35712|SOX6_HUMAN	25.47	1	1	0.00E+00	1	1	1		91921	Transcription factor SOX-6 OS=Homo sapiens GN=SOX6 PE=1 SV=3
137	3811	Q8TB73|NDNF_HUMAN	24.92	5	5	4.03E+02	1	1	1		64673	Protein NDNF OS=Homo sapiens GN=NDNF PE=1 SV=2
246	3813	Q8NAV2|CH058_HUMAN	24.79	2	2	2.96E+04	1	1	1		39661	Uncharacterized protein C8orf58 OS=Homo sapiens GN=C8orf58 PE=2 SV=2
83	516	Q9P219|DAPLE_HUMAN	24.75	0	0	6.70E+03	1	1	3		228228	Protein Daple OS=Homo sapiens GN=CCDC88C PE=1 SV=3
247	3814	Q9H7P9|PKHG2_HUMAN	24.7	1	1	3.69E+03	1	1	1		147969	Pleckstrin homology domain-containing family G member 2 OS=Homo sapiens GN=PLEKHG2 PE=1 SV=3
90	3907	O60229|KALRN_HUMAN	24.38	0	0	3.99E+03	1	1	1	Deamidation (NQ)	340173	Kalirin OS=Homo sapiens GN=KALRN PE=1 SV=2
90	1685	O75962|TRIO_HUMAN	24.38	0	0	3.99E+03	1	1	1	Deamidation (NQ)	346901	Triple functional domain protein OS=Homo sapiens GN=TRIO PE=1 SV=2
68	3248	O95470|SGPL1_HUMAN	23.76	1	1	2.96E+04	1	1	4		63524	Sphingosine-1-phosphate lyase 1 OS=Homo sapiens GN=SGPL1 PE=1 SV=3
108	1239	Q86TZ1|TTC6_HUMAN	23.66	2	2	3.45E+03	1	1	2		59379	Tetratricopeptide repeat protein 6 OS=Homo sapiens GN=TTC6 PE=2 SV=1
85	209	Q12802|AKP13_HUMAN	23.01	0	0	6.37E+04	1	1	3		307550	A-kinase anchor protein 13 OS=Homo sapiens GN=AKAP13 PE=1 SV=2
184	3822	Q16877|F264_HUMAN	22.68	3	3	1.84E+03	1	1	1	Deamidation (NQ)	54040	6-phosphofructo-2-kinase/fructose-2 6-bisphosphatase 4 OS=Homo sapiens GN=PFKFB4 PE=2 SV=6
185	3824	Q49A88|CCD14_HUMAN	22.67	1	1	1.34E+03	1	1	1		106302	Coiled-coil domain-containing protein 14 OS=Homo sapiens GN=CCDC14 PE=1 SV=3
250	3858	P06576|ATPB_HUMAN	22.4	3	3	7.81E+02	1	1	1		56560	ATP synthase subunit beta mitochondrial OS=Homo sapiens GN=ATP5B PE=1 SV=3
254	3871	P08238|HS90B_HUMAN	22.14	1	1	1.32E+03	1	1	1		83264	Heat shock protein HSP 90-beta OS=Homo sapiens GN=HSP90AB1 PE=1 SV=4
177	4420	Q9Y3Q7|ADA18_HUMAN	21.58	1	1	4.99E+03	1	1	1		82857	Disintegrin and metalloproteinase domain-containing protein 18 OS=Homo sapiens GN=ADAM18 PE=2 SV=1
177	1297	Q8NEZ4|KMT2C_HUMAN	21.58	0	0	4.99E+03	1	1	1		541376	Histone-lysine N-methyltransferase 2C OS=Homo sapiens GN=KMT2C PE=1 SV=3
177	6553	Q8ND23|CARL3_HUMAN	21.58	0	0	4.99E+03	1	1	1		150229	Capping protein Arp2/3 and myosin-I linker protein 3 OS=Homo sapiens GN=CARMIL3 PE=2 SV=2
177	1484	Q8IVF2|AHNK2_HUMAN	21.58	0	0	4.99E+03	1	1	1		616641	Protein AHNAK2 OS=Homo sapiens GN=AHNAK2 PE=1 SV=2
253	3870	P62424|RL7A_HUMAN	21.55	4	4	1.03E+03	1	1	1		29996	60S ribosomal protein L7a OS=Homo sapiens GN=RPL7A PE=1 SV=2
139	208	P15924|DESP_HUMAN	21.44	0	0	1.33E+03	1	1	1		331774	Desmoplakin OS=Homo sapiens GN=DSP PE=1 SV=3
255	3872	Q96EU6|RRP36_HUMAN	21.37	4	4	1.65E+03	1	1	1		29823	Ribosomal RNA processing protein 36 homolog OS=Homo sapiens GN=RRP36 PE=1 SV=1
263	3899	Q9UIG0|BAZ1B_HUMAN	21.37	0	0	3.37E+03	1	1	1		170902	Tyrosine-protein kinase BAZ1B OS=Homo sapiens GN=BAZ1B PE=1 SV=2
155	390	Q9UPW6|SATB2_HUMAN	21.36	2	2	7.11E+03	1	1	1	Oxidation (M); Deamidation (NQ)	82555	DNA-binding protein SATB2 OS=Homo sapiens GN=SATB2 PE=1 SV=2
259	668	B2RTY4|MYO9A_HUMAN	21.09	0	0	8.65E+03	1	1	1		292704	Unconventional myosin-IXa OS=Homo sapiens GN=MYO9A PE=1 SV=2
187	3886	Q3KP31|ZN791_HUMAN	20.9	2	2	3.94E+03	1	1	1		66872	Zinc finger protein 791 OS=Homo sapiens GN=ZNF791 PE=2 SV=1
264	3901	P35606|COPB2_HUMAN	20.8	1	1	2.62E+02	1	1	1		102487	Coatomer subunit beta' OS=Homo sapiens GN=COPB2 PE=1 SV=2
265	1646	P50748|KNTC1_HUMAN	20.45	1	1	0.00E+00	1	1	1	Oxidation (M)	250746	Kinetochore-associated protein 1 OS=Homo sapiens GN=KNTC1 PE=1 SV=1
63	241	Q5CZC0|FSIP2_HUMAN	20.19	0	0	1.61E+06	1	1	5	Oxidation (M); Deamidation (NQ)	780624	Fibrous sheath-interacting protein 2 OS=Homo sapiens GN=FSIP2 PE=2 SV=4
268	845	Q66GS9|CP135_HUMAN	20.06	1	1	5.95E+03	1	1	1		133490	Centrosomal protein of 135 kDa OS=Homo sapiens GN=CEP135 PE=1 SV=2
