# Supplementary material for: Epstein-Barr virus activates F-box protein FBXO2 to limit viral infectivity by targeting glycoprotein B for degradation
Source: PLoS Pathog. 2018 Jul 27;14(7):e1007208. doi: 10.1371/journal.ppat.1007208 (PMC6082576; doi:10.1371/journal.ppat.1007208)
Supplement: S3 Table — (CSV) [file ppat.1007208.s003.csv]

Protein Group	Protein ID	Accession	-10lgP	Coverage (%)	Coverage (%) HK1	Area HK1	#Peptides	#Unique	#Spec HK1	PTM	Avg. Mass	Description
1	3	P03188|GB_EBVB9	372.09	44	44	6.99E+06	73	73	499	Oxidation (M); Deamidation (NQ); Pyro-glu from Q; Pyro-glu from E	95639	Envelope glycoprotein B OS=Epstein-Barr virus (strain B95-8) GN=gB PE=1 SV=1
2	1	P04264|K2C1_HUMAN	345.43	51	51	4.30E+05	45	31	184	Oxidation (M); Deamidation (NQ); Pyro-glu from Q	66039	Keratin type II cytoskeletal 1 OS=Homo sapiens GN=KRT1 PE=1 SV=6
3	8	P35527|K1C9_HUMAN	312.33	57	57	5.26E+05	30	30	113	Oxidation (M); Deamidation (NQ); Pyro-glu from Q; Pyro-glu from E	62064	Keratin type I cytoskeletal 9 OS=Homo sapiens GN=KRT9 PE=1 SV=3
4	4	P11021|GRP78_HUMAN	308.92	49	49	4.02E+05	33	32	113	Oxidation (M); Deamidation (NQ)	72333	78 kDa glucose-regulated protein OS=Homo sapiens GN=HSPA5 PE=1 SV=2
5	9	P13645|K1C10_HUMAN	291.73	44	44	2.44E+05	30	17	100	Oxidation (M); Deamidation (NQ); Pyro-glu from Q	58827	Keratin type I cytoskeletal 10 OS=Homo sapiens GN=KRT10 PE=1 SV=6
8	6	P35908|K22E_HUMAN	289.58	50	50	3.18E+03	30	1	86	Oxidation (M); Deamidation (NQ)	65433	Keratin type II cytoskeletal 2 epidermal OS=Homo sapiens GN=KRT2 PE=1 SV=2
9	11	P11142|HSP7C_HUMAN	263.95	33	33	1.21E+05	21	17	67	Oxidation (M); Deamidation (NQ)	70898	Heat shock cognate 71 kDa protein OS=Homo sapiens GN=HSPA8 PE=1 SV=1
15	12	P0DMV8|HS71A_HUMAN	226.08	35	35	2.38E+04	17	10	32	Oxidation (M); Deamidation (NQ)	70052	Heat shock 70 kDa protein 1A OS=Homo sapiens GN=HSPA1A PE=1 SV=1
15	13	P0DMV9|HS71B_HUMAN	226.08	35	35	2.38E+04	17	10	32	Oxidation (M); Deamidation (NQ)	70052	Heat shock 70 kDa protein 1B OS=Homo sapiens GN=HSPA1B PE=1 SV=1
12	16	P13647|K2C5_HUMAN	208.04	22	22	7.55E+03	15	1	39	Oxidation (M); Deamidation (NQ); Pyro-glu from Q	62378	Keratin type II cytoskeletal 5 OS=Homo sapiens GN=KRT5 PE=1 SV=3
25	32	Q9UK22|FBX2_HUMAN	200.83	46	46	1.30E+05	8	8	21	Oxidation (M)	33328	F-box only protein 2 OS=Homo sapiens GN=FBXO2 PE=1 SV=2
18	15	P02533|K1C14_HUMAN	193.06	38	38	1.30E+04	15	5	26	Oxidation (M)	51562	Keratin type I cytoskeletal 14 OS=Homo sapiens GN=KRT14 PE=1 SV=4
17	21	P48668|K2C6C_HUMAN	182.77	19	19	8.31E+02	12	1	27	Deamidation (NQ); Pyro-glu from Q	60025	Keratin type II cytoskeletal 6C OS=Homo sapiens GN=KRT6C PE=1 SV=3
17	23	P02538|K2C6A_HUMAN	182.77	19	19	8.31E+02	12	1	27	Deamidation (NQ); Pyro-glu from Q	60045	Keratin type II cytoskeletal 6A OS=Homo sapiens GN=KRT6A PE=1 SV=3
41	81	P63208|SKP1_HUMAN	173.98	29	29	2.09E+04	7	7	10		18658	S-phase kinase-associated protein 1 OS=Homo sapiens GN=SKP1 PE=1 SV=2
23	19	P08779|K1C16_HUMAN	169.3	28	28	6.29E+03	13	4	22	Oxidation (M); Pyro-glu from Q	51268	Keratin type I cytoskeletal 16 OS=Homo sapiens GN=KRT16 PE=1 SV=4
29	31	P14314|GLU2B_HUMAN	166.08	16	16	2.67E+04	8	8	17	Oxidation (M)	59426	Glucosidase 2 subunit beta OS=Homo sapiens GN=PRKCSH PE=1 SV=2
37	62	P81605|DCD_HUMAN	155.91	63	63	2.28E+04	10	10	13		11284	Dermcidin OS=Homo sapiens GN=DCD PE=1 SV=2
24	52	Q5XKE5|K2C79_HUMAN	152.33	11	11	1.50E+03	8	1	22	Oxidation (M); Deamidation (NQ)	57836	Keratin type II cytoskeletal 79 OS=Homo sapiens GN=KRT79 PE=1 SV=2
30	25	Q13085|ACACA_HUMAN	142.03	7	7	1.19E+04	14	14	17	Oxidation (M); Pyro-glu from Q	265551	Acetyl-CoA carboxylase 1 OS=Homo sapiens GN=ACACA PE=1 SV=2
52	91	P02768|ALBU_HUMAN	133.25	5	5	2.59E+03	4	1	7		69367	Serum albumin OS=Homo sapiens GN=ALB PE=1 SV=2
43	44	P62269|RS18_HUMAN	130.63	35	35	1.74E+04	5	5	9	Acetylation (Protein N-term)	17719	40S ribosomal protein S18 OS=Homo sapiens GN=RPS18 PE=1 SV=3
49	51	P62277|RS13_HUMAN	118.06	38	38	5.53E+03	6	6	8		17222	40S ribosomal protein S13 OS=Homo sapiens GN=RPS13 PE=1 SV=2
34	88	Q7Z794|K2C1B_HUMAN	117.86	5	5	7.20E+03	4	1	14	Deamidation (NQ)	61901	Keratin type II cytoskeletal 1b OS=Homo sapiens GN=KRT77 PE=2 SV=3
38	61	Q7Z3Y7|K1C28_HUMAN	109.65	8	8	6.98E+03	5	1	11	Pyro-glu from Q	50567	Keratin type I cytoskeletal 28 OS=Homo sapiens GN=KRT28 PE=1 SV=2
51	39	Q14697|GANAB_HUMAN	109.18	9	9	6.67E+03	6	6	7	Deamidation (NQ); Pyro-glu from Q	106874	Neutral alpha-glucosidase AB OS=Homo sapiens GN=GANAB PE=1 SV=3
44	99	Q2M2I5|K1C24_HUMAN	107.78	5	5	0.00E+00	4	1	9	Deamidation (NQ); Pyro-glu from Q	55087	Keratin type I cytoskeletal 24 OS=Homo sapiens GN=KRT24 PE=1 SV=1
47	65	P62987|RL40_HUMAN	106.43	31	31	2.63E+04	4	4	8	Pyro-glu from E	14728	Ubiquitin-60S ribosomal protein L40 OS=Homo sapiens GN=UBA52 PE=1 SV=2
47	66	P62979|RS27A_HUMAN	106.43	26	26	2.63E+04	4	4	8	Pyro-glu from E	17965	Ubiquitin-40S ribosomal protein S27a OS=Homo sapiens GN=RPS27A PE=1 SV=2
47	67	P0CG47|UBB_HUMAN	106.43	17	17	2.63E+04	4	4	8	Pyro-glu from E	25762	Polyubiquitin-B OS=Homo sapiens GN=UBB PE=1 SV=1
47	68	P0CG48|UBC_HUMAN	106.43	6	6	2.63E+04	4	4	8	Pyro-glu from E	77039	Polyubiquitin-C OS=Homo sapiens GN=UBC PE=1 SV=3
59	78	P11498|PYC_HUMAN	102.66	6	6	3.72E+03	5	5	5		129634	Pyruvate carboxylase mitochondrial OS=Homo sapiens GN=PC PE=1 SV=2
55	116	P06702|S10A9_HUMAN	100.08	25	25	1.25E+04	4	4	6		13242	Protein S100-A9 OS=Homo sapiens GN=S100A9 PE=1 SV=1
74	98	Q86YZ3|HORN_HUMAN	88.37	1	1	1.45E+03	2	2	2	Deamidation (NQ); Pyro-glu from Q	282389	Hornerin OS=Homo sapiens GN=HRNR PE=1 SV=2
46	94	Q7RTS7|K2C74_HUMAN	85.8	6	6	2.28E+03	4	1	8		57865	Keratin type II cytoskeletal 74 OS=Homo sapiens GN=KRT74 PE=1 SV=2
71	124	P62701|RS4X_HUMAN	70.02	7	7	3.64E+03	2	2	3		29598	40S ribosomal protein S4 X isoform OS=Homo sapiens GN=RPS4X PE=1 SV=2
82	126	Q13751|LAMB3_HUMAN	63.33	2	2	2.86E+03	2	2	2		129572	Laminin subunit beta-3 OS=Homo sapiens GN=LAMB3 PE=1 SV=1
85	137	Q93079|H2B1H_HUMAN	61.95	14	14	4.94E+03	2	2	2		13892	Histone H2B type 1-H OS=Homo sapiens GN=HIST1H2BH PE=1 SV=3
85	138	Q99877|H2B1N_HUMAN	61.95	14	14	4.94E+03	2	2	2		13922	Histone H2B type 1-N OS=Homo sapiens GN=HIST1H2BN PE=1 SV=3
85	139	P62807|H2B1C_HUMAN	61.95	14	14	4.94E+03	2	2	2		13906	Histone H2B type 1-C/E/F/G/I OS=Homo sapiens GN=HIST1H2BC PE=1 SV=4
85	140	O60814|H2B1K_HUMAN	61.95	14	14	4.94E+03	2	2	2		13890	Histone H2B type 1-K OS=Homo sapiens GN=HIST1H2BK PE=1 SV=3
85	141	Q5QNW6|H2B2F_HUMAN	61.95	14	14	4.94E+03	2	2	2		13920	Histone H2B type 2-F OS=Homo sapiens GN=HIST2H2BF PE=1 SV=3
85	142	Q99879|H2B1M_HUMAN	61.95	14	14	4.94E+03	2	2	2		13989	Histone H2B type 1-M OS=Homo sapiens GN=HIST1H2BM PE=1 SV=3
85	143	P58876|H2B1D_HUMAN	61.95	14	14	4.94E+03	2	2	2		13936	Histone H2B type 1-D OS=Homo sapiens GN=HIST1H2BD PE=1 SV=2
85	144	P57053|H2BFS_HUMAN	61.95	14	14	4.94E+03	2	2	2		13944	Histone H2B type F-S OS=Homo sapiens GN=H2BFS PE=1 SV=2
85	145	Q99880|H2B1L_HUMAN	61.95	14	14	4.94E+03	2	2	2		13952	Histone H2B type 1-L OS=Homo sapiens GN=HIST1H2BL PE=1 SV=3
72	147	Q8N1A0|KT222_HUMAN	56.88	6	6	1.89E+03	2	1	3	Deamidation (NQ)	34158	Keratin-like protein KRT222 OS=Homo sapiens GN=KRT222 PE=2 SV=1
102	131	P38646|GRP75_HUMAN	54.15	2	2	1.18E+03	1	1	1		73681	Stress-70 protein mitochondrial OS=Homo sapiens GN=HSPA9 PE=1 SV=2
56	148	Q86TJ2|TAD2B_HUMAN	54.04	4	4	7.46E+04	2	2	5		48470	Transcriptional adapter 2-beta OS=Homo sapiens GN=TADA2B PE=1 SV=2
117	156	P20930|FILA_HUMAN	53.56	1	1	2.66E+03	1	1	1	Pyro-glu from Q	435180	Filaggrin OS=Homo sapiens GN=FLG PE=1 SV=3
68	108	P60709|ACTB_HUMAN	53.18	8	8	2.37E+03	2	2	3	Oxidation (M)	41737	Actin cytoplasmic 1 OS=Homo sapiens GN=ACTB PE=1 SV=1
68	109	P63261|ACTG_HUMAN	53.18	8	8	2.37E+03	2	2	3	Oxidation (M)	41793	Actin cytoplasmic 2 OS=Homo sapiens GN=ACTG1 PE=1 SV=1
212	169	P62841|RS15_HUMAN	52.29	8	8	8.46E+02	1	1	1		17040	40S ribosomal protein S15 OS=Homo sapiens GN=RPS15 PE=1 SV=2
61	114	P12236|ADT3_HUMAN	51.4	13	13	5.19E+03	4	4	5		32866	ADP/ATP translocase 3 OS=Homo sapiens GN=SLC25A6 PE=1 SV=4
42	130	Q8WZ42|TITIN_HUMAN	46.91	0	0	3.24E+04	3	2	9		3815922	Titin OS=Homo sapiens GN=TTN PE=1 SV=4
116	136	Q02413|DSG1_HUMAN	45.16	1	1	1.28E+03	1	1	1		113748	Desmoglein-1 OS=Homo sapiens GN=DSG1 PE=1 SV=2
69	132	O76013|KRT36_HUMAN	45.11	3	3	3.99E+02	2	1	3		52247	Keratin type I cuticular Ha6 OS=Homo sapiens GN=KRT36 PE=2 SV=1
86	152	Q9BTM1|H2AJ_HUMAN	44.26	22	22	6.58E+02	2	2	2		14019	Histone H2A.J OS=Homo sapiens GN=H2AFJ PE=1 SV=1
86	153	Q93077|H2A1C_HUMAN	44.26	22	22	6.58E+02	2	2	2		14105	Histone H2A type 1-C OS=Homo sapiens GN=HIST1H2AC PE=1 SV=3
86	154	Q96QV6|H2A1A_HUMAN	44.26	21	21	6.58E+02	2	2	2		14233	Histone H2A type 1-A OS=Homo sapiens GN=HIST1H2AA PE=1 SV=3
146	161	Q92598|HS105_HUMAN	44.11	2	2	1.19E+03	1	1	1		96865	Heat shock protein 105 kDa OS=Homo sapiens GN=HSPH1 PE=1 SV=1
213	174	P69905|HBA_HUMAN	43.27	11	11	1.01E+03	1	1	1		15258	Hemoglobin subunit alpha OS=Homo sapiens GN=HBA1 PE=1 SV=2
147	183	P14923|PLAK_HUMAN	39.01	1	1	1.03E+03	1	1	1		81745	Junction plakoglobin OS=Homo sapiens GN=JUP PE=1 SV=3
147	184	P35222|CTNB1_HUMAN	39.01	1	1	1.03E+03	1	1	1		85497	Catenin beta-1 OS=Homo sapiens GN=CTNNB1 PE=1 SV=1
214	182	Q07021|C1QBP_HUMAN	38.2	4	4	9.22E+02	1	1	1		31362	Complement component 1 Q subcomponent-binding protein mitochondrial OS=Homo sapiens GN=C1QBP PE=1 SV=1
58	209	Q12802|AKP13_HUMAN	36.7	0	0	1.02E+05	2	1	5		307550	A-kinase anchor protein 13 OS=Homo sapiens GN=AKAP13 PE=1 SV=2
215	190	Q5T750|XP32_HUMAN	36.1	3	3	6.22E+02	1	1	1		26238	Skin-specific protein 32 OS=Homo sapiens GN=XP32 PE=1 SV=1
78	134	Q5D862|FILA2_HUMAN	33.59	0	0	1.25E+03	1	1	2		248072	Filaggrin-2 OS=Homo sapiens GN=FLG2 PE=1 SV=1
76	187	Q8NF91|SYNE1_HUMAN	32.53	0	0	1.66E+03	2	2	2	Deamidation (NQ)	1011108	Nesprin-1 OS=Homo sapiens GN=SYNE1 PE=1 SV=4
70	240	P78527|PRKDC_HUMAN	31.11	1	1	5.29E+04	2	2	2	Oxidation (M); Deamidation (NQ)	469093	DNA-dependent protein kinase catalytic subunit OS=Homo sapiens GN=PRKDC PE=1 SV=3
57	203	P78312|F193A_HUMAN	30.44	1	1	7.01E+04	1	1	6	Deamidation (NQ)	139988	Protein FAM193A OS=Homo sapiens GN=FAM193A PE=1 SV=2
216	204	Q9Y512|SAM50_HUMAN	30.3	2	2	9.24E+02	1	1	1		51976	Sorting and assembly machinery component 50 homolog OS=Homo sapiens GN=SAMM50 PE=1 SV=3
77	208	P15924|DESP_HUMAN	29.91	0	0	1.41E+03	1	1	2		331774	Desmoplakin OS=Homo sapiens GN=DSP PE=1 SV=3
75	218	Q9UKA4|AKA11_HUMAN	29.51	1	1	2.08E+03	2	2	2	Oxidation (M)	210511	A-kinase anchor protein 11 OS=Homo sapiens GN=AKAP11 PE=1 SV=1
148	202	P01040|CYTA_HUMAN	28.96	12	12	5.32E+02	1	1	1		11006	Cystatin-A OS=Homo sapiens GN=CSTA PE=1 SV=1
39	206	Q9NYU2|UGGG1_HUMAN	28	1	1	8.44E+05	1	1	11	Deamidation (NQ)	177189	UDP-glucose:glycoprotein glucosyltransferase 1 OS=Homo sapiens GN=UGGT1 PE=1 SV=3
90	342	Q9Y608|LRRF2_HUMAN	27.69	3	3	2.82E+03	2	2	2	Deamidation (NQ)	82171	Leucine-rich repeat flightless-interacting protein 2 OS=Homo sapiens GN=LRRFIP2 PE=1 SV=1
103	212	Q8TD26|CHD6_HUMAN	27.13	0	0	4.19E+02	1	1	1	Deamidation (NQ)	305412	Chromodomain-helicase-DNA-binding protein 6 OS=Homo sapiens GN=CHD6 PE=1 SV=4
67	375	Q5THJ4|VP13D_HUMAN	26.92	0	0	1.11E+03	2	1	3		491920	Vacuolar protein sorting-associated protein 13D OS=Homo sapiens GN=VPS13D PE=1 SV=2
218	217	O43602|DCX_HUMAN	26.59	2	2	1.43E+03	1	1	1		40574	Neuronal migration protein doublecortin OS=Homo sapiens GN=DCX PE=1 SV=4
91	351	P48681|NEST_HUMAN	26.35	1	1	0.00E+00	2	2	2	Deamidation (NQ)	177438	Nestin OS=Homo sapiens GN=NES PE=1 SV=2
119	219	P08575|PTPRC_HUMAN	26.07	1	1	0.00E+00	1	1	1		147254	Receptor-type tyrosine-protein phosphatase C OS=Homo sapiens GN=PTPRC PE=1 SV=2
219	220	Q01955|CO4A3_HUMAN	25.97	1	1	2.18E+03	1	1	1		161812	Collagen alpha-3(IV) chain OS=Homo sapiens GN=COL4A3 PE=1 SV=3
220	221	Q96LA9|MRGX4_HUMAN	25.82	4	4	9.44E+02	1	1	1	Deamidation (NQ)	36461	Mas-related G-protein coupled receptor member X4 OS=Homo sapiens GN=MRGPRX4 PE=2 SV=2
221	227	A6NIV6|LRIQ4_HUMAN	24.81	2	2	2.95E+03	1	1	1		63977	Leucine-rich repeat and IQ domain-containing protein 4 OS=Homo sapiens GN=LRRIQ4 PE=4 SV=2
88	238	Q13163|MP2K5_HUMAN	24.24	1	1	2.12E+03	1	1	2		50112	Dual specificity mitogen-activated protein kinase kinase 5 OS=Homo sapiens GN=MAP2K5 PE=1 SV=2
88	239	Q5T749|KPRP_HUMAN	24.24	1	1	2.12E+03	1	1	2		64136	Keratinocyte proline-rich protein OS=Homo sapiens GN=KPRP PE=1 SV=1
73	241	Q5CZC0|FSIP2_HUMAN	24.11	0	0	1.61E+03	1	1	1		780624	Fibrous sheath-interacting protein 2 OS=Homo sapiens GN=FSIP2 PE=2 SV=4
222	229	Q9Y6X9|MORC2_HUMAN	24.02	3	3	9.56E+02	1	1	1	Deamidation (NQ)	117823	MORC family CW-type zinc finger protein 2 OS=Homo sapiens GN=MORC2 PE=1 SV=2
79	223	P17342|ANPRC_HUMAN	23.94	2	2	1.30E+04	1	1	2	Deamidation (NQ)	59808	Atrial natriuretic peptide receptor 3 OS=Homo sapiens GN=NPR3 PE=1 SV=2
226	235	P05388|RLA0_HUMAN	23.11	2	2	1.12E+03	1	1	1		34274	60S acidic ribosomal protein P0 OS=Homo sapiens GN=RPLP0 PE=1 SV=1
97	222	Q08379|GOGA2_HUMAN	22.9	1	1	1.50E+04	1	1	1	Deamidation (NQ)	113086	Golgin subfamily A member 2 OS=Homo sapiens GN=GOLGA2 PE=1 SV=3
104	213	O95239|KIF4A_HUMAN	22.78	1	1	1.45E+03	1	1	1	Deamidation (NQ)	139881	Chromosome-associated kinesin KIF4A OS=Homo sapiens GN=KIF4A PE=1 SV=3
104	214	Q2VIQ3|KIF4B_HUMAN	22.78	1	1	1.45E+03	1	1	1	Deamidation (NQ)	140035	Chromosome-associated kinesin KIF4B OS=Homo sapiens GN=KIF4B PE=2 SV=2
150	225	O43526|KCNQ2_HUMAN	22.78	1	1	1.53E+03	1	1	1	Deamidation (NQ)	95848	Potassium voltage-gated channel subfamily KQT member 2 OS=Homo sapiens GN=KCNQ2 PE=1 SV=2
151	233	Q14344|GNA13_HUMAN	22.67	6	6	3.19E+05	1	1	1		44050	Guanine nucleotide-binding protein subunit alpha-13 OS=Homo sapiens GN=GNA13 PE=1 SV=2
53	226	P21439|MDR3_HUMAN	22.64	1	1	8.35E+05	1	1	6	Pyro-glu from Q	141523	Phosphatidylcholine translocator ABCB4 OS=Homo sapiens GN=ABCB4 PE=1 SV=2
228	284	P03231|GH_EBVB9	22.49	1	1	3.99E+02	1	1	1		78322	Envelope glycoprotein H OS=Epstein-Barr virus (strain B95-8) GN=gH PE=1 SV=1
80	287	Q13616|CUL1_HUMAN	22.3	2	2	6.61E+04	1	1	2	Deamidation (NQ); Acetylation (Protein N-term)	89678	Cullin-1 OS=Homo sapiens GN=CUL1 PE=1 SV=2
229	289	Q3L8U1|CHD9_HUMAN	22.08	0	0	1.40E+03	1	1	1		326022	Chromodomain-helicase-DNA-binding protein 9 OS=Homo sapiens GN=CHD9 PE=1 SV=2
155	301	Q8IWZ3|ANKH1_HUMAN	21.66	0	0	4.06E+03	1	1	1		269455	Ankyrin repeat and KH domain-containing protein 1 OS=Homo sapiens GN=ANKHD1 PE=1 SV=1
155	302	O75179|ANR17_HUMAN	21.66	0	0	4.06E+03	1	1	1		274256	Ankyrin repeat domain-containing protein 17 OS=Homo sapiens GN=ANKRD17 PE=1 SV=3
153	254	Q9UEW3|MARCO_HUMAN	21.41	5	5	4.89E+04	1	1	1		52658	Macrophage receptor MARCO OS=Homo sapiens GN=MARCO PE=1 SV=1
231	298	Q96PP9|GBP4_HUMAN	21.39	2	2	3.45E+03	1	1	1		73165	Guanylate-binding protein 4 OS=Homo sapiens GN=GBP4 PE=2 SV=2
232	299	Q9HBD1|RC3H2_HUMAN	21.38	1	1	1.63E+03	1	1	1		131668	Roquin-2 OS=Homo sapiens GN=RC3H2 PE=1 SV=2
154	257	O60494|CUBN_HUMAN	21.18	0	0	2.16E+03	1	1	1	Pyro-glu from Q	398738	Cubilin OS=Homo sapiens GN=CUBN PE=1 SV=5
233	306	A1L390|PKHG3_HUMAN	21.17	2	2	5.21E+03	1	1	1	Deamidation (NQ)	134412	Pleckstrin homology domain-containing family G member 3 OS=Homo sapiens GN=PLEKHG3 PE=1 SV=1
234	308	Q04656|ATP7A_HUMAN	20.96	2	2	0.00E+00	1	1	1	Deamidation (NQ)	163373	Copper-transporting ATPase 1 OS=Homo sapiens GN=ATP7A PE=1 SV=3
89	312	Q9Y666|S12A7_HUMAN	20.77	2	2	4.82E+04	1	1	1		119106	Solute carrier family 12 member 7 OS=Homo sapiens GN=SLC12A7 PE=1 SV=3
235	313	Q27J81|INF2_HUMAN	20.76	1	1	2.97E+03	1	1	1		135624	Inverted formin-2 OS=Homo sapiens GN=INF2 PE=1 SV=2
156	315	Q5TB80|CE162_HUMAN	20.31	1	1	5.65E+05	1	1	1	Deamidation (NQ)	161942	Centrosomal protein of 162 kDa OS=Homo sapiens GN=CEP162 PE=1 SV=2
158	332	Q6ZVC0|NYAP1_HUMAN	20.19	1	1	3.10E+03	1	1	1	Oxidation (M); Pyro-glu from E	87928	Neuronal tyrosine-phosphorylated phosphoinositide-3-kinase adapter 1 OS=Homo sapiens GN=NYAP1 PE=2 SV=1
160	338	Q9P281|BAHC1_HUMAN	20.07	0	0	7.11E+04	1	1	1		276929	BAH and coiled-coil domain-containing protein 1 OS=Homo sapiens GN=BAHCC1 PE=1 SV=3
